# Supplementary material for: Clinical significance of TP53 variants as possible secondary findings in tumor-only next-generation sequencing
Source: J Hum Genet. 2019 Oct 18;65(2):125–32. doi: 10.1038/s10038-019-0681-6 (PMC6917569; doi:10.1038/s10038-019-0681-6)
Supplement: Supplementary file 3 — Supplementary Table 1 [file 10038_2019_681_MOESM3_ESM.xlsx]

## Sheet: Sup. Table 1
Supplementary Table 1 List of target genes incorporated in the tumor-only next-generation sequencing assay
no.	target gene	SNV and short INDEL	structural variant
1	ABL	○
2	ABL2	○
3	ACVR1B	○
4	AKT1	○
5	AKT2	○
6	AKT3	○
7	ALK	○	○
8	APC	○
9	AR	○
10	ARAF	○
11	ARID1A	○
12	ARID1B	○
13	ASXL1	○
14	ATM	○
15	ATR	○
16	ATRX	○
17	AURKA	○
18	AURKB	○
19	AXIN1	○
20	BAP1	○
21	BCL2	○
22	BCOR	○
23	BCR		○
24	BLM	○
25	BRAF	○	○
26	BRCA1	○
27	BRCA2	○
28	BTK	○
29	CARD11	○
30	CASP8	○
31	CBL	○
32	CCND1	○
33	CCND2	○
34	CCND3	○
35	CCNE1	○
36	CDC73	○
37	CDH1	○
38	CDK4	○
39	CDK6	○
40	CDKN2A	○
41	CDKN2B	○
42	CEBPA	○
43	CHEK1	○
44	CHEK2	○
45	CREBBP	○
46	CRLF2	○
47	CSF1R	○
48	CTNNA1	○
49	CTNNB1	○
50	CYP1A2	○
51	CYP2C19	○
52	CYP2C9	○
53	CYP2D6	○
54	DAXX	○
55	DDR2	○
56	DNMT3A	○
57	DPYD	○
58	EGFR	○	○
59	EP300	○
60	ERBB2	○
61	ERBB3	○
62	ERBB4	○
63	ERCC1	○
64	ERCC2	○
65	ERCC3	○
66	ERG	○
67	ERRFI1	○
68	ESR1	○
69	ETV1		○
70	ETV4		○
71	ETV5		○
72	ETV6		○
73	EWSR1		○
74	EZH2	○
75	FAM123B	○
76	FANCA	○
77	FBXW7	○
78	FGFR1	○
79	FGFR2	○
80	FGFR3	○
81	FGFR4	○
82	FLT1	○
83	FLT3	○
84	FLT4	○
85	FOXL2	○
86	G6PD	○
87	GATA1	○
88	GATA2	○
89	GATA3	○
90	GLI1	○
91	GNA11	○
92	GNAQ	○
93	GNAS	○
94	GRIN2A	○
95	H3F3A	○
96	HNF1A	○
97	HRAS	○
98	IDH1	○
99	IDH2	○
100	IGF1R	○
101	IGF2R	○
102	IKZF1	○
103	IL7R	○
104	INSR	○
105	JAK1	○
106	JAK2	○
107	JAK3	○
108	KDM6A	○
109	KDR	○
110	KIT	○
111	KLF4	○
112	KRAS	○
113	MAML1	○
114	MAP2K1	○
115	MAP2K2	○
116	MAP2K4	○
117	MAP3K1	○
118	MAPK1	○
119	MDM2	○
120	MDM4	○
121	MED12	○
122	MEN1	○
123	MET	○
124	MITF	○
125	MLH1	○
126	MLL	○	○
127	MPL	○
128	MRE11A	○
129	MSH2	○
130	MSH6	○
131	MTHFR	○
132	MTOR	○
133	MYC	○
134	MYCN	○
135	MYD88	○
136	NBN	○
137	NF1	○
138	NF2	○
139	NFE2L2	○
140	NOTCH1	○
141	NOTCH2	○
142	NOTCH3	○
143	NOTCH4	○
144	NPM1	○
145	NRAS	○
146	NTRK1	○
147	NTRK2	○
148	NTRK3	○
149	PALB2	○
150	PARP1	○
151	PAX5	○
152	PBRM1	○
153	PDGFRA	○	○
154	PDGFRB	○	○
155	PDK1	○
156	PGR	○
157	PHF6	○
158	PIK3CA	○
159	PIK3CG	○
160	PIK3R1	○
161	PIK3R2	○
162	PIK3R5	○
163	PMS1	○
164	PMS2	○
165	PPP2R1A	○
166	PRDM1	○
167	PTCH1	○
168	PTCH2	○
169	PTEN	○
170	PTPN11	○
171	RAD50	○
172	RAD51	○
173	RAF1	○	○
174	RARA		○
175	RB1	○
176	RET	○	○
177	RICTOR	○
178	RNF43	○
179	ROS1	○	○
180	RPTOR	○
181	RSPO2	○
182	RSPO3	○
183	RUNX1	○
184	SETD2	○
185	SF3B1	○
186	SMAD2	○
187	SMAD3	○
188	SMAD4	○
189	SMARCA4	○
190	SMARCB1	○
191	SMO	○
192	SOCS1	○
193	SRC	○
194	SRSF2	○
195	STAG2	○
196	STAT1	○
197	STAT3	○
198	STK11	○
199	SUFU	○
200	TERT	○
201	TET2	○
202	TGFBR2	○
203	TMPRSS2		○
204	TNFAIP3	○
205	TOP1	○
206	TOP2A	○
207	TP53	○
208	TP63	○
209	TP73	○
210	TPMT	○
211	TRAF7	○
212	TSC1	○
213	TSC2	○
214	TSHR	○
215	TYMS	○
216	U2AF1	○
217	UGT1A1	○
218	VHL	○
219	VKORC1	○
220	WRN	○
221	WT1	○
222	XPC	○
223	XRCC1	○
Abbreviations: SNV, single nucleotide variant; INDEL, insertion or deletion
