# Supplementary material for: Clinical significance of TP53 variants as possible secondary findings in tumor-only next-generation sequencing
Source: J Hum Genet. 2019 Oct 18;65(2):125–32. doi: 10.1038/s10038-019-0681-6 (PMC6917569; doi:10.1038/s10038-019-0681-6)
Supplement: Supplementary file 4 — Supplementary Table 2 [file 10038_2019_681_MOESM4_ESM.xlsx]

## Sheet: Sup. Table 2
Supplementary Table 2 List of target genes incorporated in the paired tumor-normal next-generation sequencing assay
no.	target gene	SNV and short INDEL	structural variant
1	ABL1	○
2	ACTN4	○
3	AKT1	○
4	AKT2	○	○
5	AKT3	○
6	ALK	○	○
7	APC	○
8	ARAF	○
9	ARID1A	○
10	ARID2	○
11	ATM	○
12	AXIN1	○
13	AXL	○
14	BAP1	○
15	BARD1	○
16	BCL2L11/BIM	○
17	BRAF	○	○
18	BRCA1	○
19	BRCA2	○
20	CCND1	○
21	CD274/PD-L1	○
22	CDK4	○
23	CDKN2A	○
24	CHEK2	○
25	CREBBP	○
26	CRKL	○
27	CTNNB1	○
28	CUL3	○
29	DDR2	○
30	EGFR	○
31	ENO1	○
32	EP300	○
33	ERBB2/HER2	○
34	ERBB3	○
35	ERBB4	○	○
36	ESR1/ER	○
37	EZH2	○
38	FBXW7	○
39	FGFR1	○
40	FGFR2	○	○
41	FGFR3	○	○
42	FGFR4	○
43	FLT3	○
44	GNA11	○
45	GNAQ	○
46	GNAS	○
47	HRAS	○
48	IDH1	○
49	IDH2	○
50	IGF1R	○
51	IGF2	○
52	IL7R	○
53	JAK1	○
54	JAK2	○
55	JAK3	○
56	KDM6A/UTX	○
57	KEAP1	○
58	KIT	○
59	KRAS	○
60	MAP2K1/MEK1	○
61	MAP2K2/MEK2	○
62	MAP2K4	○
63	MAP3K1	○
64	MAP3K4	○
65	MDM2	○
66	MDM4	○
67	MET	○
68	MLH1	○
69	MSH2	○
70	MTOR	○
71	MYC	○
72	MYCN	○
73	NF1	○
74	NFE2L2/NRF2	○
75	NOTCH1	○
76	NOTCH2	○
77	NOTCH3	○
78	NRAS	○
79	NRG1	○	○
80	NT5C2	○
81	NTRK1	○	○
82	NTRK2	○	○
83	NTRK3	○
84	PALB2	○
85	PBRM1	○
86	PDGFRA	○	○
87	PDGFRB	○
88	PIK3CA	○
89	PIK3R1	○
90	PIK3R2	○
91	POLD1	○
92	POLE	○
93	PRKCI	○
94	PTCH1	○
95	PTEN	○
96	RAC1	○
97	RAC2	○
98	RAD51C	○
99	RAF1/CRAF	○
100	RB1	○
101	RET	○	○
102	RHOA	○
103	ROS1	○	○
104	SETBP1	○
105	SETD2	○
106	SMAD4	○
107	SMARCA4/BRG1	○
108	SMARCB1	○
109	SMO	○
110	STAT3	○
111	STK11/LKB1	○
112	TP53	○
113	TSC1	○
114	VHL	○
Abbreviations: SNV, single nucleotide variant; INDEL, insertion or deletion
