# Supplementary material for: Clinical significance of TP53 variants as possible secondary findings in tumor-only next-generation sequencing
Source: J Hum Genet. 2019 Oct 18;65(2):125–32. doi: 10.1038/s10038-019-0681-6 (PMC6917569; doi:10.1038/s10038-019-0681-6)
Supplement: Supplementary file 5 — Supplementary Table 3 [file 10038_2019_681_MOESM5_ESM.xlsx]

## Sheet: Sup. Table 3
Supplementary Table 3 Variants in ACMG-recommended genes which were confirmed using germline Sanger sequencing or paired tumor-normal next-generation sequencing assay
No.	Nucleotide change	Variant	Type	Defined pathogenicity	ClinVar	Cosmic	LOVD	IARC TA class	VAF	Assay	Origin	Notes
TP53
1	c.86delA	N29fs*15	frameshift	pathogenic	pathogenic	-	-	NA	0.431507	T/N pair	Somatic
2	c.273G>A	W91*	nonsense	pathogenic	pathogenic	-	-	NA	0.206	T-only/Sanger	Somatic
3	c.374C>G	T125R	missense	likely-pathogenic	conflicting	pathogenic	-	non-functional	0.62	T-only/Sanger	Somatic	Most of registrations are likely-pathogenic in ClinVar .
4	c.376-1G>A	c.376-1G>A	splice	likely-pathogenic	likely pathogenic	pathogenic	-	NA	0.589286	T-only, T/N pair	Somatic
5	c.426dupT	V143fs*6	frameshift	pathogenic	-	-	-	NA	0.536	T/N pair	Somatic	A frameshift mutation.
6	c.488A>G	Y163C	missense	pathogenic	pathogenic	pathogenic	-	non-functional	0.234483	T-only, T/N pair	Somatic
7	c.493C>T	Q165*	nonsense	pathogenic	pathogenic	pathogenic	pathogenic	NA	0.291	T-only/Sanger	Somatic
8	c.511G>T	E171*	nonsense	pathogenic	-	pathogenic	-	NA	0.664093	T-only, T/N pair	Somatic	A truncation mutation.
9	c.524G>A	R175H	missense	pathogenic	pathogenic	pathogenic	pathogenic	non-functional	0.444	T-only/Sanger	Somatic
10	c.524G>A	R175H	missense	pathogenic	pathogenic	pathogenic	pathogenic	non-functional	0.336634	T-only, T/N pair	Somatic
11	c.524G>A	R175H	missense	pathogenic	pathogenic	pathogenic	pathogenic	non-functional	0.0657895	T-only, T/N pair	Somatic
12	c.536A>G	H179R	missense	likely-pathogenic	uncertain significance	pathogenic	-	non-functional	0.411765	T-only, T/N pair	Somatic	Most of registrations are likely-pathogenic in ClinVar.
13	c.548C>G	S183*	nonsense	pathogenic	-	neutral	-	NA	0.122	T/N pair	Somatic	A truncation mutation.
14	c.577C>T	H193Y	missense	likely-pathogenic	likely pathogenic	pathogenic	-	non-functional	0.669	T/N pair	Somatic
15	c.586C>T	R196*	nonsense	pathogenic	pathogenic	pathogenic	pathogenic	NA	0.0770609	T-only, T/N pair	Somatic
16	c.647_648delTG	V216fs*5	frameshift	pathogenic	-	-	-	NA	0.221	T/N pair	Somatic	A frameshift mutation.
17	c.659A>G	Y220C	missense	pathogenic	pathogenic	pathogenic	-	non-functional	0.41875	T-only, T/N pair	Somatic
18	c.673-2A>G	c.673-2A>G	splice	pathogenic	pathogenic	pathogenic	-	NA	0.606695	T-only, T/N pair	Somatic
19	c.731G>A	G244D	missense	pathogenic	pathogenic/likely pathogenic	pathogenic	pathogenic	non-functional	0.771	T/N pair	Somatic
20	c.734C>A	G245D	missense	pathogenic	pathogenic	pathogenic	-	non-functional	0.478	T-only/Sanger	Somatic
21	c.742C>T	R248W	missense	pathogenic	pathogenic	pathogenic	pathogenic	non-functional	0.03	T/N pair	Somatic
22	c.743G>A	R248Q	missense	pathogenic	pathogenic/likely pathogenic	pathogenic	pathogenic	non-functional	0.103	T-only, T/N pair	Somatic
23	c.783-1G>T	c.783-1G>T	splice	likely-pathogenic	-	pathogenic	-	NA	0.215	T-only/Sanger	Somatic	Another type of nucleotide change in the same splice site is registered as pathogenic in ClinVar.
24	c.818G>A	R273H	missense	pathogenic	pathogenic/likely pathogenic	pathogenic	pathogenic	non-functional	0.384256	T-only, T/N pair	Somatic
25	c.818G>T	R273L	missense	pathogenic	pathogenic	pathogenic	-	non-functional	0.405	T/N pair	Somatic
26	c.817C>T	R273C	missense	likely-pathogenic	uncertain significance	pathogenic	pathogenic	non-functional	0.592841	T-only, T/N pair	Somatic	Most of registrations are pathogenic or likely-pathogenic in ClinVar.
27	c.844C>T	R282W	missense	likely-pathogenic	conflicting	pathogenic	pathogenic/likely pathogenic	non-functional	0.291391	T-only, T/N pair	Somatic	Most of registrations are pathogenic or likely-pathogenic in ClinVar. Another type of substitusion in same position is registered as pathogenic in ClinVar
28	c.856G>A	E286K	missense	pathogenic	pathogenic	pathogenic	-	non-functional	0.0644258	T-only, T/N pair	Somatic
29	c.965dupC	P322fs	frameshift	likely-pathogenic	-	-	-	NA	0.177	T-only, T/N pair	Somatic	A frameshift mutation.
30	c.994-1G>A	c.994-1G>A	splice	pathogenic	pathogenic	pathogenic	-	NA	0.922	T/N pair	Somatic
U1	c.314G>T	G105V	missense	VUS	-	pathogenic	-	non-functional	0.321	T/N pair	Somatic
U2	c.515T>G	V172G	missense	VUS	uncertain significance	pathogenic	-	non-functional	0.639	T/N pair	Somatic
U3	c.590T>G	V197G	missense	VUS	-	pathogenic	-	non-functional	0.584158	T-only, T/N pair	Somatic
U4	c.776A>T	D259V	missense	VUS	uncertain significance	pathogenic	-	non-functional	0.134	T/N pair	Somatic
U5	c.785G>T	G262V	missense	VUS	uncertain significance	pathogenic	-	non-functional	0.111	T/N pair	Somatic
BRCA1
1	c.2800C>T	Q934*	nonsense	pathogenic	pathogenic	-	pathogenic	-	0.69	T-only/Sanger	Germline
BRCA2
1	c.227C>G	S76*	nonsense	pathogenic	pathogenic	pathogenic	pathogenic	-	0.072	T-only, T/N pair	Somatic
2	c.6952C>T	R2318*	nonsense	pathogenic	pathogenic	-	pathogenic	-	0.44	T-only/Sanger	Germline
3	c.9076C>T	Q3026*	nonsense	pathogenic	pathogenic	pathogenic	pathogenic	-	0.48	T-only/Sanger	Germline
APC
1	c.637C>T	R213*	nonsense	pathogenic	pathogenic	pathogenic	pathogenic	-	0.256	T-only, T/N pair	Somatic
2	c.1495C>T	R499*	nonsense	pathogenic	pathogenic	pathogenic	pathogenic	-	0.534	T/N pair	Somatic
3	c.3409_3410insAT	D1138fs*28	frameshift	pathogenic	-	-	-	-	0.549	T-only, T/N pair	Somatic	Called as D1137fs in the tumor-only assay
4	c.3629_3630delAT	M1211fs*5	frameshift	pathogenic	pathogenic	n/a	pathogenic	-	0.34	T-only, T/N pair	Somatic	Called as H1210fs in the tumor-only assay
5	c.3921_3925delAAAAG	E1309fs*4	frameshift	pathogenic	-	n/a	pathogenic	-	0.218	T-only, T/N pair	Somatic	Called as I1307fs in the tumor-only assay. A frameshift mutation.
6	c.3925G>T	E1309*	nonsense	pathogenic	-	pathogenic	pathogenic	-	0.298	T/N pair	Somatic	A truncation mutation.
7	c.4175C>A	S1392*	nonsense	pathogenic	pathogenic	pathogenic	pathogenic	-	0.358	T-only, T/N pair	Somatic
8	c.4181_4182delAT	D1394fs*3	frameshift	pathogenic	-	-	-	-	0.207	T/N pair	Somatic	A frameshift mutation.
9	c.4385_4386delAG	S1465fs*3	frameshift	pathogenic	pathogenic	n/a	pathogenic	-	0.344	T-only, T/N pair	Somatic	Called as K1462fs in the tumor-only assay
RB1
1	c.118delG	E40fs*25	frameshift	pathogenic	-	-	-	-	0.613	T/N pair	Somatic	A frameshift mutation.
2	c.184C>T	Q62*	nonsense	pathogenic	-	n/a	pathogenic	-	0.38	T-only/Sanger	Somatic	A truncation mutation.
3	c.297G>A	W99*	nonsense	pathogenic	pathogenic	pathogenic	pathogenic	-	0.125	T-only, T/N pair	Somatic
4	c.1216-2A>G	c.1216-2A>G	splice	likely-pathogenic	-	pathogenic	-	-	0.549	T-only, T/N pair	Somatic	Another type of nucleotide change in the same splice site is registered as pathogenic in ClinVar.
5	c.1961-2A>G	c.1961-2A>G	splice	likely-pathogenic	-	-	VUS	-	0.565	T/N pair	Somatic	Another type of nucleotide change in the same splice site is registered as pathogenic in ClinVar.
6	c.2359C>T	R787*	nonsense	pathogenic	pathogenic	pathogenic	pathogenic	-	0.073	T-only, T/N pair	Somatic
SMAD4
1	c.91G>T	E31*	nonsense	pathogenic	-	-	-	-	0.064	T-only, T/N pair	Somatic	A truncation mutation.
2	c.297G>A	W99*	nonsense	pathogenic	pathogenic	-	-	-	0.128	T-only, T/N pair	Somatic
3	c.1342C>T	Q448*	nonsense	pathogenic	pathogenic	pathogenic	pathogenic	-	0.622	T-only, T/N pair	Somatic
4	c.1600C>T	Q534*	nonsense	pathogenic	pathogenic	pathogenic	pathogenic	-	0.316	T-only, T/N pair	Somatic
PTEN
1	c.151delG	D51fs*2	frameshift	pathogenic	-	-	-	-	0.28	T-only/Sanger	Somatic	A frameshift mutation.
2	c.407G>A	C136Y	missense	pathogenic	pathogenic	pathogenic	-	-	0.29	T-only/Sanger	Somatic
STK11
1	c.177dupT	S59fs	frameshift	pathogenic	-	-	-	-	0.147	T-only, T/N pair	Somatic	A frameshift mutation.
U1	c.520C>T	H174Y	missense	VUS	VUS	pathogenic	-	-	0.4	T-only/Sanger	Somatic
Abbreviations: VUS, variant of uncertain significance; T-only, Tumor-only NGS; T-only/Sanger, Tumor-only NGS and then Sanger-sequencing; T/N pair, paired tumor-normal NGS
