# Supplementary material for: Clinical significance of TP53 variants as possible secondary findings in tumor-only next-generation sequencing
Source: J Hum Genet. 2019 Oct 18;65(2):125–32. doi: 10.1038/s10038-019-0681-6 (PMC6917569; doi:10.1038/s10038-019-0681-6)
Supplement: Supplementary file 6 — Supplementary Table 4 [file 10038_2019_681_MOESM6_ESM.xlsx]

## Sheet: Sup. Table_4
Supplementary Table 4 Characteristics of patients with somatic or germline variants in hereditary cancer-associated genes which were confirmed using Sanger sequencing or paired tumor-normal next-generation sequencing assay
Characteristics		No. of patients with confirmed variants in
		TP53		BRCA1/2		APC		RB1		SMAD4		PTEN		STK11
		Soma n = 30	Germ n = 0	Soma n = 1	Germ n = 3	Soma n = 7	Germ n = 0	Soma n = 6	Germ n = 0	Soma n = 4	Germ n = 0	Soma n = 1	Germ n = 0	Soma n = 2*	Germ n = 0
Age	<60 years	14	0	0	0	4	0	2	0	2	0	1	0	1*	0
	>= years	16	0	1	3	3	0	4	0	2	0	0	0	1	0
Sex	Male	16	0	0	2	5	0	4	0	2	0	0	0	1	0
	Female	14	0	1	1	2	0	2	0	2	0	1	0	1*	0
Cancer type	Pancreas	8	0	0	1	0	0	0	0	2	0	0	0	0	0
	Colorectal	5	0	0	0	6	0	0	0	0	0	0	0	0	0
	Gastric	5	0	0	2	0	0	0	0	0	0	0	0	0	0
	Soft tissue	3	0	0	0	0	0	0	0	0	0	0	0	0	0
	Esophagus	3	0	0	0	1	0	2	0	0	0	0	0	0	0
	Biliary tract	2	0	0	0	0	0	0	0	2	0	0	0	0	0
	Lung	2	0	0	0	0	0	2	0	0	0	0	0	0	0
	Breast	1	0	0	0	0	0	0	0	0	0	0	0	0	0
	Urinary tract	1	0	0	0	0	0	1	0	0	0	0	0	0	0
	Ovary	0	0	0	0	0	0	0	0	0	0	1	0	0	0
	Cervical	0	0	0	0	0	0	0	0	0	0	0	0	1*	0
	Unknown primary	0	0	1	0	0	0	1	0	0	0	0	0	1	0
Hereditary cancer		LFS		HBOC		FAP		HRB		JPS		PTHS		PJS
Medical and family histories of hereditary cancer-related cancers	in P + FDR + SDR	0	0	0	0	0	0	0	0	0	0	0	0	0	0
	in P + FDR	2	0	0	0	2	0	0	0	2	0	0	0	0	0
	in P + SDR	0	0	0	0	0	0	0	0	0	0	0	0	1*	0
	in P	4	0	0	1	4	0	0	0	0	0	0	0	0	0
	in FDR + SDR	0	0	0	0	0	0	0	0	0	0	0	0	0	0
	in FDR	3	0	0	1	0	0	0	0	0	0	0	0	0	0
Hereditary cancer criteria matched		0	0	0	0	0	0	0	0	0	0	0	0	0	0
* A patient with a VUS is included.
Abbreviations: LFS, Li-Fraumeni syndrome; HBOC, hereditary breast and ovarian cancer; FAP, familial adenomatous polyposis; HRB, hereditary retinoblastoma; JPS, juvenile polyposis syndrome; PTHS, PTEN hamartomatous syndrome; PJS, Peutz-Jeghers syndrome; P, patient; FDR, first degree relatives; SDR, second degree relatives
